# Supplementary material for: The Impact of Circulating Tumor Cells on Venous Thromboembolism and Cardiovascular Events in Bladder Cancer Patients Treated with Radical Cystectomy
Source: J Clin Med. 2020 Oct 28;9(11):3478. doi: 10.3390/jcm9113478 (PMC7692134; doi:10.3390/jcm9113478)
Supplement: Supplementary file 1 [file jcm-09-03478-s001.zip]

Archive with 2 entries (2 files):
- jcm-975073-supplemental table-track changes.pdf
- jcm-975073-supplementary material and methods-track changes.pdf
